# Supplementary material for: Unfolding Success Factors and Barriers in Adapting Slovenia’s Health Promotion Centre Model to Bergamo Province: A PIET-T Feasibility Assessment with Time-Dependent Care Implications
Source: Epidemiologia (Basel). 2026 Feb 3;7(1):21. doi: 10.3390/epidemiologia7010021 (PMC12922105; doi:10.3390/epidemiologia7010021)
Supplement: Supplementary file 1 [file epidemiologia-07-00021-s001.zip]

Archive with 2 entries (2 files):
- Table_S1_Documents_reviewed.xlsx
- Table_S2_PIET-T_framework.xlsx
