# Supplementary material for: Unfolding Success Factors and Barriers in Adapting Slovenia’s Health Promotion Centre Model to Bergamo Province: A PIET-T Feasibility Assessment with Time-Dependent Care Implications
Source: Epidemiologia (Basel). 2026 Feb 3;7(1):21. doi: 10.3390/epidemiologia7010021 (PMC12922105; doi:10.3390/epidemiologia7010021)
Supplement: Supplementary file 1 [file epidemiologia-07-00021-s001.zip › Table_S1_Documents_reviewed.xlsx]

## Sheet: Table_S1_Documents_reviewed
Documents reviewed
Document	Type	Description
Mesarič J, Novak Mlakar D, Hočevar T, Čuš B, Koprivnikar H, Sedlar N. Smoking cessation counselling: group counselling manual. Ljubljana: Institute for Health Protection of Slovenia; 2013.	Operational manual	Manual for group smoking-cessation counselling (six sessions: motivation, abstinence, stress management, relapse prevention).
Mesarič J, Novak Mlakar D, Hočevar T, Čuš B. Smoking cessation counselling: manual (Vol. 1–3). Ljubljana: Institute for Health Protection of Slovenia; 2013.	Operational manual	Comprehensive three-volume set (theory, group work, individual counselling): epidemiology, behaviour-change models, pharmacotherapy, counselling strategies.
Poličnik R, Mesarič J, Vrbovšek S, Sedlar N, Tančič Grum A, Povšnar E. Eating healthily: group and individual counselling manual for adults. Ljubljana: National Institute of Public Health (NIJZ); 2016.	Operational manual	Nutrition counselling manual in six sessions (food diary, meal preparation, motivation for change).
National Institute of Public Health (NIJZ). BP6_HPCs_Participant workbook—Let’s get moving. Ljubljana: NIJZ; 2016.	Participant workbook	Workbook for physical-activity workshops (theory, exercises, logs, personalised plans).
National Institute of Public Health (NIJZ). Referral document to be considered at a Health Promotion Centre. Ljubljana; 2017.	Working document (form)	Referral form capturing demographic/clinical data, risk factors, screenings, and recommendations for workshops or counselling.
Remec M, Vrbovšek S. Community Health Promotion Centre activities. Ljubljana: National Institute of Public Health (NIJZ); 2017.	Working document (guidelines)	Outline of HPC community activities (lifestyle promotion, screening support, collaboration with municipalities and associations).
National Institute of Public Health (NIJZ). Inclusion criteria for group workshops in Health Promotion Centres. Ljubljana; 2017.	Working document (criteria)	Eligibility criteria for participation in HPC workshops and counselling (lifestyle, risk factors, diabetes, relaxation, diet, etc.).
Dernovšek MZ, Tančič Grum A, Sedlar Kobe N. Coping with anxiety: handbook for workshop implementers. Ljubljana: National Institute of Public Health (NIJZ); 2017.	Operational manual	Psychoeducational manual for anxiety workshops (symptom recognition, self-management, relapse prevention; stigma reduction).
Dernovšek MZ, Sedlar Kobe N, Tančič Grum A. Coping with stress: handbook for workshop implementers. Ljubljana: National Institute of Public Health (NIJZ); 2017.	Operational manual	Manual for stress-management workshops (trauma, burnout, emotion recognition, resilience).
Zaletel J, Tomažin M, Klavs J, Šiftar M, Petek D, et al. Elevated blood sugar: group counselling manual. Ljubljana: National Institute of Public Health (NIJZ); 2017.	Operational manual	Group workshop manual for people with impaired glucose; aims to prevent or delay type 2 diabetes.
Jakovljević M, Knific T, Petrič M. Fitness testing for older people: Senior Fitness Test—investigator’s handbook. Ljubljana: National Institute of Public Health (NIJZ); 2017.	Operational manual	Fitness assessment in older adults (mobility, balance, strength, endurance) to prevent frailty and promote safe activity.
Knific T, Backović Juričan A, Petrič M, Djomba JK, Zupančič Tisovec B, et al. Let’s get moving: workshop manual. Ljubljana: National Institute of Public Health (NIJZ); 2017.	Operational manual	Physical-activity promotion workshop for adults (including chronic conditions and 65+), with adaptations for diabetes, CVD and osteoporosis.
Zaletel J, Tomažin M, Klavs J, Šiftar M, Petek D, Sedej I, et al. Type 2 Diabetes: group counselling manual. Ljubljana: National Institute of Public Health (NIJZ); 2017.	Operational manual	Education for people with type 2 diabetes (glycaemia, diet, physical activity, pharmacotherapy, complications).
BP6_HPC_Instructions and questionnaire for participants in the physical readiness tests. Ljubljana: NIJZ; 2017.	Technical annex (questionnaire)	Instructions and questionnaire to assess physical readiness for physical-activity screening.
BP6_HPC_Test card and instructions for recording fitness test results. Ljubljana: NIJZ; 2017.	Technical annex (test card)	Card and instructions to record adult/older-adult fitness-test results; measurement and assessment protocols.
BP6_HPCs_Eating healthy_Attendance table. Ljubljana: NIJZ; 2017.	Administrative annex	Attendance register for the “Eating healthy” workshop (signatures and session tracking).
BP6_HPCs_Healthy Weight Loss Workshop Questionnaire MZ. Ljubljana: NIJZ; 2017.	Evaluation questionnaire	Baseline and follow-up questionnaire on health status, diet and motivation in healthy-weight workshops.
BP6_HPCs_Living with diabetes_Explanatory questionnaire for practitioners (EN). Ljubljana: NIJZ; 2017.	Practitioner questionnaire	Tool for practitioners to monitor progress and well-being in “Living with diabetes” workshops.
BP6_HPCs_Questionnaire on eating habits MZ. Ljubljana: NIJZ; 2017.	Evaluation questionnaire	Questionnaire to analyse eating habits, meal frequency, fruit/vegetable intake, salt and beverages.
BP6_HPCs_Questionnaire—Screening_GPs_HPCs (EN_MZ). Ljubljana: NIJZ; 2017.	Screening questionnaire	NCD screening questionnaire (family history, diet, physical activity and risk factors).
BP6_HPCs_Satisfaction questionnaire (EN). Ljubljana: NIJZ; 2017.	Satisfaction questionnaire	Post-workshop feedback (clarity, usefulness, recommendation to others).
BP6_HPCs_Workshop questionnaires_gathered. Ljubljana: NIJZ; 2017.	Questionnaire compendium	Compendium of questionnaires for multiple workshops (Diabetes, Healthy relationships, Depression) for monitoring and self-assessment.
Berlič N, Petrič M, Backović Juričan A, Sedlar N, Govc Eržen J, et al. Healthy weight loss: manual for workshop implementation in adults. Ljubljana: National Institute of Public Health (NIJZ); 2018.	Operational manual	Team-based weight-loss programme for adults; group/individual sessions and motivational follow-up.
Pahor M, Huber I, Krek M, Poličnik R, Pucelj V, et al. Healthy Community: a guide to developing a community approach to health. Ljubljana: National Institute of Public Health (NIJZ); 2018.	Operational manual (community)	Guide to building healthy communities with an intersectoral approach and community empowerment.
Knific T, Backović Juričan A. How fit am I? Workshop manual. Ljubljana: National Institute of Public Health (NIJZ); 2018.	Operational manual	Single-session fitness assessment (2-km walk, 6-min walk, step test) with personalised activity advice.
National Institute of Public Health (NIJZ). Health Promotion Centres—Slovenia (presentation). Ljubljana: NIJZ; 2021.	Institutional presentation	Overview of HPC implementation (primary-care integration, services, challenges, results, success factors, sustainability).
Vrbovšek S, Remec M, eds. Prevention and health promotion in Health Promotion Centres: Guidelines for organisation and operation. Ljubljana: NIJZ; 2023. Version 1/2023.	Guidelines / Working document	Strategic guidelines on HPC organisation and functioning (roles, activities, financing, teams, operations, integration with primary care and communities).
National Institute of Public Health (NIJZ). Referral document to be considered at a Health Promotion Centre. Ljubljana: NIJZ; 2023.	Working document (form)	Updated referral document with demographic/clinical data, risk factors, tests and recommendations for workshop or individual enrolment.
National Institute of Public Health (NIJZ). Community Health Promotion Centre activities. Ljubljana: NIJZ; 2023.	Working document	List and description of key community-level activities delivered by HPCs across population groups.
National Institute of Public Health (NIJZ). Instructions for HPCs—working version. Ljubljana: NIJZ; 2023.	Working draft	Operational outline of HPC structure, standard teams, financing and activities to be implemented.
Rojko L, Medved N, Pustivšek S, Brence K, Grašek M, Filipič J, et al. Increased blood fats: workshop manual for Health Promotion Centres. Ljubljana: National Institute of Public Health (NIJZ); 2023.	Operational manual	Workshop manual on dyslipidaemias (lipid education, risk factors, diet, physical activity, stress, pharmacotherapy).
Rojko L, Medved N, Pustivšek S, Vrbovšek S, Rebernik K, Brence K, et al. Living healthy: workshop manual for facilitators. Ljubljana: National Institute of Public Health (NIJZ); 2023.	Operational manual	Facilitator manual for healthy-lifestyle workshops (diet, physical activity, mental health, NCD prevention, screening, addictions).
Dernovšek MZ, Drobne M, Drev A, Tavčar R. Coping with depression: manual for workshop implementation. Ljubljana: National Institute of Public Health (NIJZ); 2023.	Operational manual	Psychoeducational manual to recognise, understand and manage depression; includes explanations, treatments, exercises and testimonials.
National Institute of Public Health (NIJZ). Inclusion criteria for group workshops in HPCs. Ljubljana: NIJZ; 2023.	Working document (criteria)	Eligibility, duration, number of sessions and target groups for HPC health-education workshops.
National Institute of Public Health (NIJZ). Recommendations for a healthy lifestyle. Ljubljana: NIJZ; 2023.	Information document	Practical guidance for citizens (balanced diet, physical activity, stress management, mental health, sleep, prevention via screening and vaccination; risk-behaviour reduction).
National Institute of Public Health (NIJZ). Recommendations for managing elevated levels of blood lipids. Ljubljana: NIJZ; 2023.	Clinical information document	Recommendations for patients with hyperlipidaemia (diet low in saturated/trans fats, regular activity, stress management, reduced smoking/alcohol, medication adherence).
National Institute of Public Health (NIJZ). Recommendations for managing high blood pressure. Ljubljana: NIJZ; 2023.	Clinical information document	Recommendations for patients with hypertension (salt reduction, diet rich in fruit/vegetables and lean foods, regular activity, stress management, smoking/alcohol cessation, BP self-monitoring and adherence).
BP6_HPCs_Timing of the individual modules of the core training “Together for Health” (EN_MZ). Ljubljana: NIJZ; 2023.	Working document (training)	Timing of core training modules with hours for theory, practice and topics (lifestyles, nutrition, physical activity, mental health, inequalities, community).
BP6_HPCs_Training—Modules to be completed by professionals. Ljubljana: NIJZ; 2023.	Working document (training)	Guidance on mandatory and optional modules by professional profile (nurses, physiotherapists, psychologists, dietitians, kinesiologists).
BP6_HPCs_TrainingPlan_Schedule_2023 (EN_MZ_v3). Ljubljana: NIJZ; 2023.	Working document (training)	Detailed schedule of training modules (HPC organisation, strategic/clinical communication, healthy diet, physical activity, mental health, workshops), with timings, content and trainers.
Peteh C, Rojko L, Pribaković Brinovec R, et al. Health Promotion Centres Slovenia—Best Practice summary. Ljubljana: NIJZ; 2023.	Best Practice summary (Italian)	Italian summary of the Slovenian HPC model (context, evolution, PHC structure, team composition, costs, target population, outcomes, risk factors, inequalities).
National Institute of Public Health (NIJZ). BP6_HPCs_Eating healthy—Practical demonstration: Portion size. Ljubljana: NIJZ; n.d.	Practical material	Practical demonstration guide on correct portion sizes for nutrition workshops.
National Institute of Public Health (NIJZ). BP6_HPCs_Eating healthy—Practical demonstration: Salt and salty foods. Ljubljana: NIJZ; n.d.	Practical material	Demonstration on salt intake, salt types and associated health impacts.
National Institute of Public Health (NIJZ). BP6_HPCs_Eating healthy—Practical demonstration: Sugar and sugary foods. Ljubljana: NIJZ; n.d.	Practical material	Demonstration using sugary foods and drinks to raise awareness of mindful sugar consumption.
National Institute of Public Health (NIJZ). BP6_HPCs_Eating healthy—Worksheets. Ljubljana: NIJZ; n.d.	Teaching material	Worksheets for healthy-eating workshops (nutrition quizzes, case stories, common barriers).
National Institute of Public Health (NIJZ). BP6_materials for patients—Example: Rainbow walking programme. Ljubljana: NIJZ; n.d.	Patient material	Progressive colour-coded walking programme with weekly activity sheets.
Albreht T, Polin K, Pribaković Brinovec R, Kuhar M, Poldrugovac M, Ogrin Rehberger P, Prevolnik Rupel V, Vracko P. Slovenia: Health system review. Health Systems in Transition. 2021;23(1):i–188. Copenhagen: European Observatory on Health Systems and Policies.	Health System Review (HiT)	Comprehensive review of Slovenia’s health system, covering PHC governance, financing, and integration of health promotion. Provides evidence of reduced avoidable hospitalisations and improved continuity and timeliness of care.
WHO Regional Office for Europe. Integrated, person-centred primary health care produces results: case study from Slovenia. Copenhagen: WHO Regional Office for Europe; 2020.	WHO Case Study	In-depth case study of Slovenia’s integrated PHC model, focusing on Health Promotion Centres (HPCs). Describes governance, standardized interventions, referral mechanisms, and results including ~19% reduction in premature cardiovascular mortality (2007–2015).
OECD; European Observatory on Health Systems and Policies. Italy: Country Health Profile 2023. State of Health in the EU. Paris/Brussels: OECD Publishing/European Observatory on Health Systems and Policies; 2023. ISBN: 9789264771512 (PDF).	Country Health Profile	Overview of Italy’s health system highlighting underinvestment in prevention and fragmentation of services. Useful for contextual comparison with Lombardy and for assessing adaptation needs of the Slovenian model.
OECD; European Observatory on Health Systems and Policies. Slovenia: Country Health Profile 2023. State of Health in the EU. Paris/Brussels: OECD Publishing/European Observatory on Health Systems and Policies; 2023. ISBN: 9789264485877 (PDF).	Country Health Profile	Presents performance indicators on PHC and prevention: low avoidable hospitalisations (e.g. asthma & COPD 75.8 per 100 000 vs EU 116.1) and strong results in treatable mortality. Supports the link between integrated health promotion, timely care, and co-benefits for time-dependent conditions.
