# Supplementary material for: Unfolding Success Factors and Barriers in Adapting Slovenia’s Health Promotion Centre Model to Bergamo Province: A PIET-T Feasibility Assessment with Time-Dependent Care Implications
Source: Epidemiologia (Basel). 2026 Feb 3;7(1):21. doi: 10.3390/epidemiologia7010021 (PMC12922105; doi:10.3390/epidemiologia7010021)
Supplement: Supplementary file 1 [file epidemiologia-07-00021-s001.zip › Table_S2_PIET-T_framework.xlsx]

## Sheet: Table_S2_PIET-T_framework
PIET-T framework
Key element	Description of the elelement	Population	Intervention	Environment	Transfer	Fit
Health Promotion Centres (HPCs) in Slovenia – Overview	The Health Promotion Centres (HPCs) are a national best practice in prevention and health promotion, developed in Slovenia since 2002 and progressively scaled up within primary health care (PHC). They are embedded in Community Health Centres (CHCs) and represent a structural attempt to integrate health promotion into the universal health system.	Slovenia and Bergamo both face ageing populations and high NCD burden. In Slovenia, circulatory diseases and cancers dominate and HPCs have been linked to a marked reduction in premature CVD mortality; in Bergamo, cancers weigh relatively more and priorities include physical inactivity, youth gambling, and migrant health—suggesting culturally sensitive, youth-focused adaptations.	Slovenia’s model is highly codified (guidelines, manuals, competency frameworks): systematic GP/nurse check-ups trigger standardised referrals to free HPC programmes delivered by multidisciplinary teams, with broad population coverage. In Bergamo, numerous initiatives remain fragmented and often short-term, underscoring the need for structured, evidence-based interventions aligned with the Region…	Slovenia benefits from strong central stewardship (MoH, NIJZ) and structural financing via compulsory insurance; EU/Norway funds supported scale-up, while municipal ownership of CHCs creates some IT and availability variability. Lombardy/Bergamo operate in a decentralised setting where prevention is LEA but frequently project-funded; reforms (CdC, PIL 2025) offer anchoring yet coordination remain…	Key enablers for Bergamo include stable multi-year financing beyond project cycles, interoperable digital pathways linked to FSE (invitations/referrals/monitoring), and systematic training for PHC/community staff. Codified standards should be balanced with local flexibility to target priorities (e.g., youth mental health, gambling, migrant health); emerging structures (CdC, IFeC, PIL 2025) help, …
1. Governance and stewardship (NIJZ + MoH)	The Ministry of Health and the National Institute of Public Health (NIJZ) provide strong central stewardship. National priorities are defined at ministerial level and operationalised through codified manuals, guidelines, and competency frameworks. Since 2008, NIJZ has been responsible for training, evaluation, and quality assurance, ensuring uniform implementation while supporting local communiti…	• For the population, equity and nationwide access are not only guaranteed but explicitly embedded in the core mission of the HPC model. • Progressive implementation has expanded coverage to most Community Health Centres, with full national reach set as a goal. • This framework strengthens territorial equity, ensuring that preventive and health promotion services are conceived as a universal enti…	• National priorities are centrally defined by the Ministry of Health and NIJZ, ensuring coherence of prevention programmes. • The HPC model is highly codified, with national guidelines, manuals, and competency frameworks regulating team activities and referral pathways. • Interventions are evidence-based, covering cardiovascular prevention, diabetes, mental health, and lifestyle counselling. • C…	• A small and centralised health system facilitated governance; however, municipal ownership of CHCs creates fragmentation and IT disparities. While these limits challenge uniformity, the progressive expansion of HPCs shows capacity to strengthen long-term sustainability. • HPCs were launched in 2002 within the National CVD Prevention Programme, supported by Norwegian (2013–2016) and EU cohesion …	• In Bergamo, ATS and ASST are developing operational coordination mechanisms to strengthen coherence across services. • The Slovenian experience indicates that a clear mandate for health promotion, embedded in PHC reform, is a key success factor. • Strong national leadership in Slovenia underlines the importance of recognised stewardship to sustain coherence and accountability. • The high degree…	• Medium–low: incomplete coordination among stakeholders in Italy remains a significant obstacle compared with Slovenia’s more centralised stewardship model. • However, local experiences such as the Bergamo 2025 Integrated Plan and the emerging role of Community Health Homes (CdC) show potential to facilitate progressive adaptation.
2. Structural financing and free access	HPC services are fully covered by compulsory health insurance (HIIS) and are provided free of charge at the point of delivery. Financing is population-based (capitation) and stable, with additional pay-for-performance incentives for general practitioners to conduct preventive check-ups and refer at-risk individuals. This structural arrangement frames prevention as a universal entitlement rather t…	• All citizens have access to HPC services free of charge at the point of delivery, as these are financed through compulsory health insurance (HIIS). • Universal coverage aims to reduce inequalities, supporting equitable access across the population. • Stable and predictable financing reinforces the perception of prevention and health promotion as part of the national entitlement system, rather t…	Preventive and health promotion services are provided free of charge at the point of delivery, fully financed through compulsory health insurance (HIIS). • HPCs are funded on a capitation basis, with resources allocated proportionally to the population served, ensuring structural stability. • Family physicians receive pay-for-performance incentives linked to preventive check-up targets, which enc…	• In Slovenia, HPCs are structurally financed through the compulsory national health insurance system (HIIS), reflecting strong political commitment to prevention as part of the universal health mandate. • Per capita health expenditure is €2,665 (73.7% public), with 4.2% of total health spending allocated to prevention—above the EU average of 3.6% (OECD 2023). • Family physicians are supported by…	• In Italy and Bergamo, prevention is recognised as an essential level of care (LEA) and thus part of the universal mandate of the SSN. • However, financing is often channelled through time-limited projects (PNRR, PRP), which makes continuity and predictability more challenging. • In contrast, Slovenia’s structural financing through HIIS has supported stability and uniformity of access, reducing …	• Medium: both Slovenia and Italy recognise prevention as a universal right (through HIIS and LEA, respectively), ensuring free access at the point of delivery. • The main difference lies in the allocation: Slovenia dedicates a larger and more stable share of health expenditure to prevention, while in Italy the share is smaller and often operationalised through project-based initiatives. • This m…
3. Standardized service portfolio	All 61 CHCs hosting HPCs deliver a nationally defined package of preventive and health promotion services. This includes individual counselling and group workshops on diet, physical activity, smoking cessation, alcohol use, weight control, diabetes, dyslipidaemia, stress, anxiety, and depression, with programmes also targeting children, adolescents, and older adults. Uniformity guarantees equity,…	• In Slovenia, adults, young people, and vulnerable groups benefit from a nationally standardised portfolio of health promotion and preventive services, designed to address population-wide challenges such as ageing, high NCD burden, and widespread lifestyle risk factors. • This uniformity strengthens equity of access across the country. • Italy shares a broadly comparable demographic and epidemio…	• The Slovenian HPCs deliver a nationally standardised package of preventive and health promotion services, implemented uniformly across centres. • The portfolio includes individual counselling and group workshops on diet, physical activity, smoking cessation, alcohol use, stress, anxiety, depression, diabetes, dyslipidaemia, and healthy weight management, alongside programmes for children, adole…	• In Slovenia, the same services are guaranteed across all 61 community health centres, supported by national regulation and oversight. • In Italy, provision is fragmented and varies significantly between regions and territories. • In Bergamo, numerous initiatives exist in schools, workplaces, and communities, but remain only partially integrated; local coordination efforts are underway (e.g. thr…	• The Slovenian model highlights the benefits of a nationally standardised service portfolio in terms of equity, visibility, and quality. • In Italy and Bergamo, where prevention initiatives are numerous but fragmented, a systematic mapping of existing activities could improve transparency, coordination, and identification of gaps. • A light regional accreditation or certification framework could…	• Medium: the model shows strong potential, as Slovenia and Bergamo share comparable demographic and epidemiological needs. • However, effective adaptation requires a regional framework to reduce fragmentation and improve coordination. • Mapping existing initiatives and introducing a light accreditation system could provide equity and visibility, while allowing flexibility to address local priori…
4. Standard referral tools and check-ups	All adults aged 30 years and older are systematically invited to a preventive check-up every five years. Conducted by family physicians and specially trained nurses, the check-up includes family history, clinical and laboratory measurements, lifestyle assessment, and verification of participation in cancer screening programmes (Svit, Dora, Zora). Based on results, patients are referred via standa…	• In Slovenia, all adults aged ≥30 are systematically invited every five years to a preventive check-up, which strengthens population-wide engagement with prevention. • More than half of the adult population has undergone screening for lifestyle-related risk factors through this mechanism. • The systematic invitation approach also reaches individuals who would not spontaneously access preventive …	• The preventive check-up is delivered in family medicine practices, conducted by GPs and specially trained PHC nurses, with psychologists and other professionals involved when relevant. • It combines family history, clinical measurements (BMI, blood pressure, waist circumference), laboratory tests (blood sugar, lipid profile, HbA1c), lifestyle and behavioural risk assessment (diet, physical acti…	• In Slovenia, systematic invitations to preventive check-ups are supported by electronic registers and reinforced by GP incentives, reflecting a strong institutional environment for prevention. • Uniform implementation across the country demonstrates political prioritisation and a culture of proactive prevention. • However, fragmented IT systems at municipal level limit full interoperability and…	• The Slovenian experience shows how systematic invitations and standardised referral pathways can substantially increase prevention coverage and equity. • In Italy and Bergamo, no comparable system exists beyond cancer screening programmes. • Adapting this element could involve using the emerging infrastructure of Community Health Homes and the electronic health record (FSE) to pilot systematic …	• Medium–High: the logic of systematic referral is transferable, given the comparable burden of NCDs and prevention needs. • Adaptation in Italy requires digital infrastructure (integration with the electronic health record – FSE), incentive schemes for GPs, and new organisational habits to support proactive prevention and promotion. • With these conditions, the mechanism could significantly impr…
5. Integration with primary care and screening	HPCs are structurally embedded within PHC centres and strongly connected to national cancer screening programmes. This integration allows preventive check-ups and screenings to become entry points for broader health promotion pathways. The model has been associated with measurable reductions in premature cardiovascular mortality and gains in life expectancy.	• The entire population, including those participating in national cancer screening programmes, is covered by an integrated model linking prevention, health promotion, and primary care. • This integration enables proactive identification and follow-up of at-risk groups, thereby reducing health inequalities. • Participation in population-based screenings (mammography, cervical, colorectal) is veri…	• HPCs are embedded within primary health care centres, ensuring direct integration between prevention, health promotion, and family medicine. • They are closely linked to national population-based screening programmes—Dora (breast), Zora (cervical), and Svit (colorectal)—so that check-up participation becomes a structured entry point into broader health promotion services. • Local health promoti…	• In Slovenia, a strong PHC model with family physicians acting as gatekeepers provides the institutional backbone for integration between prevention, health promotion, and clinical care. • This integration is supported by the co-location of HPCs within PHC centres, but is limited by incomplete interoperability of electronic health records across care levels, which constrains coordination. • In I…	• The Slovenian experience shows that integration between PHC, health promotion, and screening can be achieved when family physicians act as gatekeepers within a structured system. • In Italy and Bergamo, adapting this element would require strengthening structured collaboration between general practitioners, community health services, and preventive programmes. • Building a real network that lin…	High: Slovenia has strong PHC systems and population-based screening programmes, creating favourable conditions for integration. • In Lombardy, screening programmes are already well established and could be more systematically linked with primary care and health promotion within the reform of Community Health Homes (CdC). • This alignment suggests a high degree of compatibility, with the main cha…
6. Multidisciplinary teams	Each HPC team includes nurses, dietitians, psychologists, physiotherapists, and kinesiologists, supported when needed by health educators and social workers. All professionals follow codified training pathways and competency frameworks defined nationally. However, Slovenia also faces workforce shortages, limited attractiveness of PHC specialities, and risks of burnout, reflecting systemic human r…	• The target population includes individuals with risk factors and people living with chronic conditions. • Vulnerable groups are proactively reached and gain access to multiple specialists through the community-oriented work of HPC teams. • Citizens are actively involved through education and counselling activities, aimed at strengthening empowerment and self-management capacities.	• Typical HPC teams include nurses, dietitians, psychologists, physiotherapists, and kinesiologists, with additional professionals (e.g. health educators, social workers) involved as needed. • All team members receive codified training, designed and overseen by NIJZ. • National manuals and a structured competency framework regulate activities, ensuring consistency and quality across centres. • Mu…	• In Slovenia, minimum staffing standards for HPC teams are defined nationally, ensuring a consistent workforce structure across centres. • Despite this, workforce shortages persist due to limited attractiveness of PHC specialties (e.g. primary paediatrics) and perceptions of inadequate remuneration. • Burnout and workload pressures have been reported among PHC providers, reflecting systemic chal…	• The training and availability of qualified personnel are crucial, yet current workforce shortages and the absence of codified training pathways in Italy represent a significant challenge for implementation. • DM77 already envisages multiprofessional teams within Community Health Homes, which offers a structural basis for adaptation, though composition and training remain variable across regions…	• Medium–Low: multidisciplinarity is a widely shared value in both Slovenia and Italy, and DM77 provides a structural basis for its development. • However, effective adaptation is constrained by current workforce shortages, lack of codified training pathways, and uneven implementation across regions. • Significant investment in human resources and strategies to counteract HCW shortages are essent…
7. Community outreach and equity orientation	Equity is an explicit mandate of the HPCs. Outreach is pursued through community events, school-based programmes, workplace initiatives, NGO partnerships, and intercultural mediation for migrant populations. Local health promotion action groups strengthen ownership and collaboration across sectors, addressing both lifestyle behaviours and wider social determinants of health.	• The entire population is targeted, with particular attention to young people, migrants, and older adults. • Equity is an explicit part of the HPC mandate, ensuring that vulnerable groups are systematically addressed. • Local health promotion action groups serve as vehicles for participation and strengthen the sense of community ownership.	• Active outreach through community events, school-based programmes, and initiatives with municipalities and NGOs. • Intercultural mediation and targeted actions to engage vulnerable groups. • Strong linkage with social determinants of health, addressing lifestyle, environment, and socio-economic factors. • Community-based outreach includes school programmes, workplace health actions, and events …	• In Slovenia, equity is an explicit mandate of NIJZ, guiding outreach strategies nationwide. • In Italy, the National Prevention Plan (PNP) and Regional Prevention Plans (PRP) include equity objectives, but their application is uneven across regions. • In Bergamo, where foreign residents account for 11% of the population, the 2025 Local Integrated Health Promotion Plan (PIL) emphasises schools, …	• The Slovenian model demonstrates the value of making equity an explicit and central system objective. • The community mandate is embedded in HPC organisation, with centres expected to act beyond clinical prevention and establish structured links with local networks. • Political support and municipal engagement have facilitated community-level actions, although variability persists across territ…	• Medium–High: strong potential for adaptation, as Bergamo benefits from an active community fabric and diverse local initiatives. • The main challenge is to secure continuity, structured coordination, and the explicit prioritisation of equity at system level.
8. Information systems and reporting	National eHealth platforms (IPPO, 1ka, and others) systematically collect and report indicators such as premature mortality, screening participation, and outcomes for diabetes and hypertension. While nationally defined indicators ensure comparability, the coexistence of municipally managed IT systems limits full interoperability and hampers coordination.	• The entire population is covered through a set of nationally defined indicators, including premature mortality, participation in screening programmes, and major lifestyle risk factors. • National eHealth platforms (e.g. IPPO, 1ka, and other digital tools) enable systematic data collection on citizens’ health and preventive service use. • This framework enhances transparency and accountability f…	• National digital tools such as IPPO, eHealth, and 1ka are used to support systematic data collection and monitoring. • Output and outcome indicators are centrally defined and reported, including premature mortality, screening participation, and clinical indicators for diabetes and hypertension. • These tools enable benchmarking across centres and provide feedback loops for continuous improvemen…	• In Slovenia, municipally managed IT systems remain heterogeneous and non-fully interoperable, which hinders coordination and limits accountability despite nationally defined indicators. • In Italy, regional information systems are being developed but remain fragmented and only partially interoperable. • In Bergamo, the electronic health record (FSE) is expanding, but has not yet been integrated…	• Investment in interoperability of regional information systems is essential to enable coherent monitoring across Italy. • Without shared monitoring systems, it is difficult to reproduce the consistency and accountability achieved in Slovenia. • The Slovenian experience illustrates the value of collecting high-quality clinical indicators (e.g. on diabetes, hypertension, premature mortality) to t…	• Medium–Low: information systems remain a critical point for transferability. • While Slovenia also faces interoperability challenges, its use of national indicators and digital tools provides a more coherent framework than is currently available in Italy. • Without significant investment in shared monitoring systems, adaptation risks being fragmented and less effective.
